# Supplementary material for: FRET Assays for the Identification of C. albicans HSP90-Sba1 and Human HSP90α-p23 Binding Inhibitors
Source: Pharmaceuticals (Basel). 2024 Apr 17;17(4):516. doi: 10.3390/ph17040516 (PMC11053944; doi:10.3390/ph17040516)
Supplement: Supplementary file 1 [file pharmaceuticals-17-00516-s001.zip]

Archive with 3 entries (3 files):
- Supplementary Materials_Figures and Tables.pdf
- Supplementary Material_ACI-Kd report_C. albicans HSP90-Sba1 binding.pdf
- Supplementary Material_ACI-Kd report_human HSP90a-p23 binding.pdf
